# Supplementary material for: Endometriosis and Risk of Adverse Pregnancy Outcome: A Systematic Review and Meta-Analysis
Source: J Clin Med. 2021 Feb 9;10(4):667. doi: 10.3390/jcm10040667 (PMC7916165; doi:10.3390/jcm10040667)
Supplement: Supplementary file 1 [file jcm-10-00667-s001.zip]

Archive with 4 entries (4 files):
- Supplementary Figures S1-S21.docx
- Supplementary Material S1_PRISMA checklist.doc
- Supplementary Material S2_search strings.docx
- Supplementary Material S3_Explanation of Newcastle-Ottawa quality assessment scale.docx
